# Supplementary material for: Resistance to acetolactate synthase inhibitors is due to a W 574 to L amino acid substitution in the ALS gene of redroot pigweed and tall waterhemp
Source: PLoS One. 2020 Jun 29;15(6):e0235394. doi: 10.1371/journal.pone.0235394 (PMC7323944; doi:10.1371/journal.pone.0235394)
Supplement: S1 Data — (XLSX) [file pone.0235394.s001.xlsx]

## Sheet: RRPW-Pyrithiobac
	RRPW-R	RRPW-S	RRPW-R	RRPW-S
kg ai/ha	% Shoot Dry wt	% Shoot Dry wt	SE	SE
0	100	100	8	6
0.002		61		6
0.007		24		0
0.04		0		0
0.055	100		6
0.11	85	0	6	0
0.21	93		8
0.43	86	0	4	0
0.85	78		8
1.7	71		7
3.4	62		4
6.8	46		6

## Sheet: RRPW-Imazaquin
	RRPW-R	RRPW-S	RRPW-R	RRPW-S
kg ai/ha	% Shoot Dry wt	% Shoot Dry wt	SE	SE
0	100	100	4	7
0.002		59		7
0.009		24		4
0.04		18		5
0.14	99	12	7	4
0.28	97		9
0.56	97	0	8	0
1.12	95		6
2.24	91		6
4.48	84		4
8.96	71		5
17.92	49		8

## Sheet: RRPW-Trifloxysulfuron
	RRPW-R	RRPW-S	RRPW-R	RRPW-S
kg ai/ha	% Shoot Dry wt	% Shoot Dry wt	SE	SE
0	100	100	5	3
0.001		49		5
0.005		22		4
0.02		18		3
0.015	93	5	11	2
0.031	90		9
0.062	81	0	11	0
0.12	74		5
0.25	78		10
0.496	63		8
0.99	54		7
1.984	40		5

## Sheet: TW-Pyrithiobac
	TW-R	TW-S	TW-R	TW-S
kg ai/ha	% Shoot Dry wt	% Shoot Dry wt	SE	SE
0	100	100.001	4	5
0.002		95		5
0.007		90		5
0.04		82		7
0.055	100		6
0.11	99	33	5	8
0.21	98		8
0.43	97	25	7	0
0.85	97		6
1.7	82		4
3.4	59		5
6.8	44		6

## Sheet: TW-Imazaquin
	TW-R	TW-S	TW-R	TW-S
kg ai/ha	% Shoot Dry wt	% Shoot Dry wt	SE	SE
0	100	100	7	7
0.002		71		5
0.009		60		9
0.04		19		3
0.14	100	7	7	5
0.28	95		3
0.56	90	0	5	0
1.12	89		5
2.24	85		6
4.48	77		4
8.96	65		7
17.92	43		8

## Sheet: TW-Trifloxysulfuron
	TW-R	TW-S	TW-R	TW-S
kg ai/ha	% Shoot Dry wt	% Shoot Dry wt	SE	SE
0	100	100	4	4
0.001		58		2
0.005		50		2
0.002		21		1
0.008		5		0
0.015	100		9
0.031	100	0	7	0
0.062	100		4
0.12	94		8
0.25	93		1
0.496	85		6
0.99	68		5
1.984	41		4

## Sheet: RRPW-ALS
	RRPW-R	RRPW-S	RRPW-R	RRPW-S
uM	ALS activity	ALS activity	SE	SE
0	100	100	4	4
0.1	100	31	6	6
1	100	23	6	4
10	100	19	2	1
100	57	14	1	1
1000	0	0	5	1

## Sheet: TW-ALS
	TW-R	TW-S	TW-R	TW-S
uM	ALS activity	ALS activity	SE	SE
0	100	100	7	7
0.1	93	20	9	5
1	83	9	10	3
10	73	2	8	2
100	36	0	7	0
1000	19	0	4	0
